# Supplementary material for: A Joint Analysis of RNA-DNA and DNA-DNA Interactomes Reveals Their Strong Association
Source: Int J Mol Sci. 2025 Jan 28;26(3):1137. doi: 10.3390/ijms26031137 (PMC11817408; doi:10.3390/ijms26031137)
Supplement: Supplementary file 1 [file ijms-26-01137-s001.zip]

Archive with 3 entries (3 files):
- rnadna_hic_paper_supplementary_information.pdf
- rnadna_hic_paper_supplementary_note.pdf
- supplementary_data.xlsx
